# Supplementary material for: Pyrroloquinoline Quinone Improved Boar Sperm Quality via Maintaining Mitochondrial Function During Cryopreservation
Source: Antioxidants (Basel). 2025 Jan 16;14(1):102. doi: 10.3390/antiox14010102 (PMC11763317; doi:10.3390/antiox14010102)
Supplement: Supplementary file 1 [file antioxidants-14-00102-s001.zip]

Archive with 1 entries (1 files):
- antioxidants-3409014-supplementary.pdf
